# Supplementary material for: Proteomics Studies Suggest That Nitric Oxide Donor Furoxans Inhibit In Vitro Vascular Smooth Muscle Cell Proliferation by Nitric Oxide-Independent Mechanisms
Source: Molecules. 2023 Jul 28;28(15):5724. doi: 10.3390/molecules28155724 (PMC10420201; doi:10.3390/molecules28155724)
Supplement: Supplementary file 1 [file molecules-28-05724-s001.zip]

Archive with 1 entries (1 files):
- molecules-2451554-supplementary.pdf
